# Supplementary material for: The Effectiveness of Low-Density Lipoprotein/Fibrinogen Apheresis in Promoting Wound Healing of No-Option Chronic Limb-Threatening Ischemia Foot Ulcers with Wound, Ischemia, and Foot Infection (WIfI) Wound Grade 3: A Single-Center Retrospective Analysis
Source: J Clin Med. 2025 Apr 9;14(8):2589. doi: 10.3390/jcm14082589 (PMC12027775; doi:10.3390/jcm14082589)
Supplement: Supplementary file 1 [file jcm-14-02589-s001.zip]

Archive with 1 entries (1 files):
- jcm-3539817-supplementary.pdf
